# Supplementary material for: Scaffold-Hopping Design and Synthesis of Thieno[3,2-d]pyrimidines: Anticancer Activity, Apoptosis Induction, and In Silico Inhibition of CDKs
Source: Int J Mol Sci. 2025 Sep 2;26(17):8528. doi: 10.3390/ijms26178528 (PMC12429047; doi:10.3390/ijms26178528)
Supplement: Supplementary file 1 [file ijms-26-08528-s001.zip]

Archive with 1 entries (1 files):
- ijms-3787083-supplementary.pdf
